# Supplementary material for: A Role for Iodide and Thyroglobulin in Modulating the Function of Human Immune Cells
Source: Front Immunol. 2017 Nov 15;8:1573. doi: 10.3389/fimmu.2017.01573 (PMC5694785; doi:10.3389/fimmu.2017.01573)
Supplement: Supplementary file 2 [file table_1.xlsx]

## Sheet: Targeted RNASeq Normalized Data
Shown are fold increases over control for each gene
Gene	Sample 1	Sample 2	Sample 3	Sample 4	Sample 5	Sample 6	Sample 7	Sample 8	Sample 9	Sample 10			Average	P Value
CSF2	2.56655	3.5212	2.56826	1.77106	2.45076	2.81678	9.40048	3.84609	3.50697				3.60535	0.00331455
CXCL8	2.83547	3.98973	3.57737	2.33731	1.20919	4.82823	15.03	8.89533					5.33782	0.0171101
IL1B	4.10908	2.19684	4.67489	1.39406	15.03	1.06484	3.8477	7.18285	5.29579	2.65819			4.74542	0.00929581
IL2	1.66728	1.32877	1.70731	0.971965	9.61071	1.01174	2.33382	5.55693	1.56474	5.35787			3.11111	0.0302336
IL22	4.4034	2.30853	7.12693	6.12255	0.686329	15.1807	3.65309	2.91415					5.29946	0.016964
C3	1.36998	2.66639	1.00238	2.55958	2.0796	4.78368	2.85205						2.47338	0.00804018
CCL18	1.36336	1.67164	2.70119	1.32074	3.22809	1.64231							1.98789	0.0117914
CCL17	1.25234	3.28788	1.02239	1.55579	6.33902	2.49102	6.34594						3.18491	0.0267613
CCL19	1.83313	7.05348	3.26614	3.68464	9.5711	1.56388							4.49539	0.0221875
CCL2	1.52021	0.924682	1.06054	2.1072	4.89892	4.80677	2.57298						2.5559	0.0297417
CCL24	2.96566	0.59095	4.96997	2.24191	7.94436	4.43343	5.96185						4.1583	0.00522483
CCL7	4.76433	53.4491	0.930378	36.2695	23.6051	39.5598	20.6661	1.1447					22.5486	0.00759407
CXCL1	2.43407	1.0519	9.96665	19.5598	9.86072	3.65411	0.910597						6.77684	0.044651
CXCL5	2.52394	1.56107	14.8898	27.1209	31.48	5.78							13.8926	0.0344026
CXCL6	4.14837	34.4384	0.406634	12.5634	7.77971	16.1422	3.79922						11.3254	0.0355633
FLT3	1.84555	1.20134	2.12999	1.57042	1.72882	2.27355							1.79161	0.000534665
FOSL1	1.99236	4.65974	1.00141	1.74772	3.24154	1.4096							2.34206	0.0368445
IFNG	2.36146	1.69255	2.34548	2.20606	2.7373	1.78425	2.33843						2.20936	1.32326e-06
IL24	2.50468	3.16455	13.3486	11	2								6.40356	0.0538142
PPBP	1.55051	2.82123	8.12875	1.48089	2.36449	1.96242							3.05138	0.0759006
IL13	1.83937	7.74196	0.703822	2.35563	5.47461	4.8719							3.83122	0.0255503
LYN	1.23886	2.10183	0.855665	1.89135	1.84112	2.08241	2.08158	1.55791					1.70634	0.000626553
TNFSF4	1.84168	3.32679	1.04133	1.62108	1.64517	3.0693							2.09089	0.0142266
IL6	1.91395	3.63463	12.0353	19.6662	2.03951								7.85792	0.0851576
CXCR1	0.921861	0.300335	1	0.953469	0.594283	0.431511							0.700243	0.0338393
IGF1	0.195319	0.0182021	0.128723	0.212778	0.055547								0.122114	1.30324e-08
LEP	0.62617	0.0681611	0.993994	0.225882	0.480229	0.207585	0.0815574						0.383368	0.000418914
CSF3R	0.807742	0.19898	0.441702	0.655186	0.562873	1.10091							0.627899	0.0147186
CEBPA	0.776633	0.0197143	0.821566	0.533997	0.504864	0.589786							0.541094	0.00283467
