# Supplementary material for: A Role for Iodide and Thyroglobulin in Modulating the Function of Human Immune Cells
Source: Front Immunol. 2017 Nov 15;8:1573. doi: 10.3389/fimmu.2017.01573 (PMC5694785; doi:10.3389/fimmu.2017.01573)
Supplement: Supplementary file 3 [file table_2.xlsx]

## Sheet: Sheet2
Percentages of Cell Subsets after Two Days of Culture With or Without 1 mM NaI
		Sample 1	Sample 2	Sample 3	Sample 4	AVERAGES		TTEST	p value
Day 0	Granulocytes	8.21228	12.3443	6.89589	9.74734	9.29996		G D0 to D2	0.0258109
	Monocytes	5.7693	12.4699	5.64522	9.8318	8.42906		G D0 to D2 NaI	0.0279038
	Lymphocytes	86.0184	75.1857	87.4589	80.4209	82.271		M D0 to D2	0.856971
								M D0 to D2 NaI	0.406258
Day 2	Granulocytes	4.38711	6.77172	5.12946	5.87689	5.54129		L D0 to D2	0.402789
	Monocytes	5.43148	13.5002	6.47852	10.1723	8.89561		L D0 to D2 NaI	0.760292
	Lymphocytes	90.1814	79.7281	88.392	83.9509	85.5631
Day 2 NaI	Granulocytes	3.74234	7.0227	5.34907	5.52529	5.40985
	Monocytes	7.04604	14.8345	6.74382	15.4935	11.0294
	Lymphocytes	89.2116	78.1428	87.9071	78.9813	83.5607
